# Supplementary material for: Transformation of Sexually Transmitted Infection-Causing Serovars of Chlamydia trachomatis Using Blasticidin for Selection
Source: PLoS One. 2013 Nov 26;8(11):e80534. doi: 10.1371/journal.pone.0080534 (PMC3841219; doi:10.1371/journal.pone.0080534)
Supplement: Table 1 — Primers used in the current study. Both forward and back primers for constructing pGFPBSD/Z::SW2 (A), screening GFP positive clones (B) and detecting the 8 plasmid genes & the chromosomal gene ct177 (C) were listed. (XLS) [file pone.0080534.s001.xls]

## Sheet: Sheet1
A. Primers for constructing pGFPBSD/Z::SW2
	Forward primer	Reverse Primer
BSD	GGATTACACATGGCATGGATCAGGCCAAGCCTTTGTCTCAA	AGATATCGAGCTCGAGATCTTTAGCCCTCCCACACATAACCA
ZeoR	AATATTGAAAAAGGAAGAGTATGGCCAAGTTGACCAGTGC	GAGTAAACTTGGTCTGACAGTCAGTCCTGCTCCTCTGCC
F1	CTGGTTATGTGTGGGAGGGCTAAAGATCTCGAGCTCGATATCTAGATT	ACTCTTCCTTTTTCAATATTATTGAAGCATTTATCAGG
F2	CTGTCAGACCAAGTTTACTCATATATACTTTAGATTGA	TGAGACAAAGGCTTGGCCTGATCCATGCCATGTGTAATCCC
B. Primers for screening GFP positive clones
	Forward primer	Reverse Primer
BSD	GGATTACACATGGCATGGATCAGGCCAAGCCTTTGTCTCAA	GCTGGCTCTAATATAGCCT
ZeoR	AATATTGAAAAAGGAAGAGTATGGCCAAGTTGACCAGTGC	GAAACCCGACAGGACTAT
C. Primers for PCR detection of the 8 plasmid genes & genome-encoded gene ct177
	Forward primer	Reverse Primer
pgp1	CGCGGATCCATGAAAACTCGTTCCGAAATAG	TTTTCCTTTTGCGGCCGCTTACCATACTTTTTTAATAGCGG
pgp2	CGCGGATCCATGGTAAATTATAGTAACTGCCA	TTTTCCTTTTGCGGCCGCTTAATTAATAGATTCTTGTTCTAATT
pgp3	CGCGGATCCATGGGAAATTCTGGTTTTTATTTG	TTTTCCTTTTGCGGCCGCTTAAGCGTTTGTTTGAGGTATTA
pgp4	CGCGGATCCATGCAAAATAAAAGAAAAGTGAGG	TTTTCCTTTTGCGGCCGCCTATTCAGCCTTGGAAAACATG
pgp5	CGCGGATCCGTGGGATGCAACTTGGCCC	TTTTCCTTTTGCGGCCGCTCACGTTGTCCTCTGAGAGT
pgp6	CGCGGATCCGTGAACAAACTAAAAAAAGAAGC	TTTTCCTTTTGCGGCCGCTCAGCTCTTTTGCTTAAAAAGTT
pgp7	CCGGAATTCATGGGCTCGATGGCTTTCCA	TTTTCCTTTTGCGGCCGCTCACAATATTGTGGGTGTTTGT
pgp8	CGCGGATCCATGGGTAAAGGGATTTTATCTTT	TTTTCCTTTTGCGGCCGCCTATATTAGAGCCATCTTCTTTG
CT177	TCCCCCCGGGATGGATACGAGAACTCCCTTG	TTTTCCTTTTGCGGCCGCTCACCGGACCTCCTCTTCT
